# Supplementary material for: Branched Poly(ε-caprolactone)-Based Copolyesters of Different Architectures and Their Use in the Preparation of Anticancer Drug-Loaded Nanoparticles
Source: Int J Mol Sci. 2022 Dec 6;23(23):15393. doi: 10.3390/ijms232315393 (PMC9735713; doi:10.3390/ijms232315393)
Supplement: Supplementary file 1 [file ijms-23-15393-s001.zip]

Archive with 1 entries (1 files):
- ijms-2051294-supplementary.pdf
